# Supplementary material for: Deciphering the Impact of Defecation Frequency on Gut Microbiome Composition and Diversity
Source: Int J Mol Sci. 2024 Apr 25;25(9):4657. doi: 10.3390/ijms25094657 (PMC11083994; doi:10.3390/ijms25094657)
Supplement: Supplementary file 1 [file ijms-25-04657-s001.zip]

Archive with 2 entries (2 files):
- ijms-2903934-supplementary.pdf
- Supplementary Dataset.xlsx
